# Supplementary material for: A dataset of large ensemble of CMIP6-based transient climate scenarios for impact assessment in Great Britain
Source: Data Brief. 2025 May 23;61:111695. doi: 10.1016/j.dib.2025.111695 (PMC12167438; doi:10.1016/j.dib.2025.111695)
Supplement: Supplementary file 1 [file mmc1.zip]

Archive with 1 entries (1 files):
- RR.tst
