# Supplementary material for: A dataset of large ensemble of CMIP6-based transient climate scenarios for impact assessment in Great Britain
Source: Data Brief. 2025 May 23;61:111695. doi: 10.1016/j.dib.2025.111695 (PMC12167438; doi:10.1016/j.dib.2025.111695)
Supplement: Supplementary file 1 [file mmc1.zip › RR.tst]

[VERSION]
LARS-WG 8.0
[NAME]
RR
[LAT, LON and ALT]
51.80	-0.35	128.0
[KS-test for seasonal wet/dry SERIES distributions: Effective n, KS statistic and p-value]
DJF	wet	11.5	0.080	1.000
DJF	dry	11.5	0.084	1.000
MAM	wet	11.5	0.087	1.000
MAM	dry	11.5	0.037	1.000
JJA	wet	11.5	0.106	0.999
JJA	dry	11.5	0.055	1.000
SON	wet	11.5	0.089	1.000
SON	dry	11.5	0.037	1.000
[KS-test for daily RAIN distributions: Effective n, KS statistic and p-value]
J	11.5	0.062	1.000
F	11.5	0.054	1.000
M	11.5	0.030	1.000
A	11.5	0.047	1.000
M	11.5	0.037	1.000
J	11.5	0.148	0.946
J	11.5	0.018	1.000
A	11.5	0.052	1.000
S	11.5	0.139	0.969
O	11.5	0.037	1.000
N	11.5	0.034	1.000
D	11.5	0.034	1.000
[RAIN monthly mean & sd: obs mean & sd, gen mean & sd, t- and f- statistics with p-values]
65.43	49.67	51.56	53.73	53.22	53.66	51.92	61.39	57.80	82.59	74.78	69.62	
31.211	28.739	24.122	34.062	32.123	35.128	24.991	34.102	35.913	41.102	33.884	33.967	
64.11	49.43	47.21	57.81	53.33	55.34	59.08	70.62	47.31	81.29	79.27	74.59	
20.295	21.700	18.800	27.278	29.282	22.053	28.958	35.866	22.074	38.069	26.518	29.003	
0.216	0.041	0.853	-0.560	-0.016	-0.247	-1.095	-1.099	1.516	0.138	-0.627	-0.665	
0.829	0.968	0.396	0.577	0.987	0.806	0.277	0.276	0.134	0.891	0.533	0.509	
2.365	1.754	1.646	1.559	1.203	2.537	1.343	1.106	2.647	1.166	1.633	1.372	
0.012	0.099	0.143	0.191	0.581	0.007	0.407	0.783	0.005	0.646	0.150	0.351	
[RAIN paired t-test for monthly means to detect bias: bias, t-statistic and p-value]
-1.168	-0.788	0.448
[RAIN daily maxima: obs and gen median, 95 percentile and maximum]
13.80	9.80	12.00	11.80	12.90	13.20	16.30	16.70	13.80	19.50	16.10	13.70	
24.40	29.70	23.60	28.30	39.00	30.80	26.20	35.20	28.40	51.30	33.20	28.50	
26.00	39.60	24.70	31.30	55.20	50.70	28.80	40.90	64.40	55.20	34.20	34.20	
13.90	11.60	11.80	12.20	11.90	13.20	15.10	17.10	14.30	19.30	17.60	14.40	
25.90	33.60	24.30	31.60	32.30	42.60	27.80	40.50	35.60	55.20	32.90	29.50	
30.80	36.30	24.60	41.00	39.70	49.60	28.80	40.60	48.90	55.20	34.10	30.40	
[KS-test for daily MIN distributions: Effective N, KS statistic and p-value]
J	11.5	0.053	1.000
F	11.5	0.106	0.999
M	11.5	0.106	0.999
A	11.5	0.106	0.999
M	11.5	0.106	0.999
J	11.5	0.106	0.999
J	11.5	0.158	0.913
A	11.5	0.053	1.000
S	11.5	0.053	1.000
O	11.5	0.106	0.999
N	11.5	0.106	0.999
D	11.5	0.106	0.999
[MIN monthly mean & sd: obs mean & sd, gen mean & sd, t-statistics with p-values, f-statistics with p-values]
1.15	0.97	2.60	3.99	6.78	9.72	11.82	11.85	9.94	7.10	3.78	1.66	
1.696	1.841	1.253	1.043	1.170	0.955	1.099	1.173	1.220	1.474	1.501	1.698	
1.40	0.99	2.48	3.64	6.85	9.72	11.59	12.12	9.88	6.85	3.62	1.46	
0.632	0.791	0.632	0.698	0.476	0.475	0.397	0.501	0.569	0.757	0.739	0.597	
-0.856	-0.077	0.504	1.671	-0.329	0.017	1.216	-1.341	0.294	0.928	0.593	0.696	
0.395	0.939	0.616	0.099	0.743	0.986	0.228	0.184	0.770	0.357	0.555	0.489	
7.201	5.417	3.931	2.233	6.042	4.042	7.663	5.482	4.597	3.791	4.125	8.090	
0.000	0.000	0.000	0.019	0.000	0.000	0.000	0.000	0.000	0.000	0.000	0.000	
[MIN paired t-test for monthly means to detect bias: bias, t-statistic and p-value]
0.063	1.167	0.268
[MIN daily maxima: obs and gen median, 95 percentile and maximum]
7.70	7.30	8.40	9.60	12.00	15.00	16.10	16.50	14.70	12.90	10.50	9.00	
10.20	10.00	10.80	12.10	14.60	17.00	19.30	19.00	16.50	15.00	13.90	11.60	
11.60	11.40	11.50	12.80	15.20	17.20	19.90	19.50	17.40	16.00	14.50	11.80	
7.10	7.10	8.20	8.90	12.10	14.40	15.60	17.20	15.20	12.60	9.80	7.50	
10.40	8.90	10.10	11.60	14.90	16.90	18.10	18.80	16.70	15.00	12.20	9.70	
10.60	9.10	10.10	12.00	15.10	17.70	19.00	19.00	17.10	15.00	12.90	10.50	
[MIN daily minima: obs and gen median, 5 percentile and minimum]
-5.00	-4.30	-3.30	-1.80	0.90	4.70	7.60	6.70	4.60	0.20	-2.40	-4.20	
-11.10	-10.20	-5.80	-4.30	-2.10	1.10	4.40	4.40	2.10	-3.50	-5.90	-11.70	
-11.70	-13.60	-5.90	-6.20	-2.50	0.30	3.00	3.70	1.90	-4.70	-6.50	-17.00	
-4.70	-4.70	-2.40	-1.40	1.70	4.80	7.40	7.40	4.00	0.60	-3.00	-5.30	
-10.60	-9.00	-5.10	-3.40	-0.70	2.60	5.20	5.90	2.40	-1.70	-6.20	-14.70	
-12.00	-12.80	-5.90	-3.60	-1.50	2.60	4.40	4.30	1.10	-2.20	-10.20	-16.40	
[KS-test for daily MAX distributions: Effective N, KS statistic and p-value]
J	11.5	0.106	0.999
F	11.5	0.106	0.999
M	11.5	0.053	1.000
A	11.5	0.106	0.999
M	11.5	0.106	0.999
J	11.5	0.106	0.999
J	11.5	0.106	0.999
A	11.5	0.053	1.000
S	11.5	0.053	1.000
O	11.5	0.106	0.999
N	11.5	0.105	0.999
D	11.5	0.053	1.000
[MAX monthly mean & sd: obs mean & sd, gen mean & sd, t-statistics with p-values, f-statistics with p-values]
6.62	6.98	9.81	12.61	16.03	19.10	21.63	21.58	18.33	14.03	9.70	6.93	
1.929	2.287	1.547	1.503	1.524	1.391	1.922	1.644	1.308	1.366	1.319	1.698	
7.02	7.14	10.02	12.55	15.92	18.65	21.05	21.50	18.30	13.76	9.75	7.20	
0.569	0.754	0.618	0.697	0.830	0.767	0.667	0.784	0.540	0.645	0.649	0.673	
-1.258	-0.431	-0.790	0.227	0.382	1.713	1.788	0.268	0.123	1.136	-0.210	-0.932	
0.213	0.668	0.432	0.821	0.704	0.091	0.078	0.790	0.903	0.260	0.835	0.355	
11.493	9.200	6.266	4.650	3.371	3.289	8.303	4.397	5.867	4.485	4.130	6.366	
0.000	0.000	0.000	0.000	0.000	0.001	0.000	0.000	0.000	0.000	0.000	0.000	
[MAX paired t-test for monthly means to detect bias: bias, t-statistic and p-value]
0.040	0.492	0.632
[MAX daily maxima: obs and gen median, 95 percentile and maximum]
11.60	12.20	15.80	19.70	23.20	26.50	27.30	27.70	23.60	18.90	14.80	12.50	
13.40	16.20	18.30	22.30	27.70	30.40	31.70	33.80	27.80	22.80	17.20	14.00	
13.80	17.20	20.20	24.20	28.70	30.60	33.10	35.60	28.30	23.30	17.30	14.00	
11.80	11.60	15.20	20.30	22.40	25.10	28.60	28.10	24.10	18.50	14.30	12.70	
13.40	15.60	19.50	23.80	27.10	29.90	32.80	32.60	28.00	22.80	17.20	14.00	
13.60	17.00	20.20	23.90	27.30	30.60	33.30	35.00	29.10	24.50	17.20	14.30	
[MAX daily minima: obs and gen median, 5 percentile and minimum]
1.10	1.50	4.20	6.90	10.60	13.60	16.50	16.20	13.40	9.20	4.10	1.50	
-4.30	-3.40	1.50	3.50	7.60	11.30	13.30	14.00	10.00	7.00	0.20	-2.90	
-7.20	-4.60	0.90	3.30	7.60	11.00	13.00	13.90	8.70	6.60	-0.70	-3.00	
0.70	0.60	4.40	7.20	11.00	13.90	15.70	16.80	12.80	8.20	4.20	1.50	
-3.30	-2.20	2.10	5.10	8.00	11.70	13.90	14.90	10.00	6.00	1.50	-0.30	
-6.10	-3.20	0.10	3.80	6.70	11.60	13.40	14.50	9.70	5.60	1.20	-0.70	
[KS-test for seasonal frost/heat SPELLS distributions: Effective N, KS statistic and p-value]
DJF	frost	11.5	0.186	0.778
DJF	No heat spells
MAM	frost	11.5	0.193	0.738
MAM	No heat spells
JJA	No frost spells
JJA	No heat spells
SON	frost	11.5	0.269	0.324
SON	No heat spells
[KS-test for daily RAD distributions: Effective N, KS statistic and p-value]
J	11.5	0.044	1.000
F	11.5	0.044	1.000
M	11.5	0.044	1.000
A	11.5	0.044	1.000
M	11.5	0.044	1.000
J	11.5	0.000	1.000
J	11.5	0.044	1.000
A	11.5	0.044	1.000
S	11.5	0.044	1.000
O	11.5	0.000	1.000
N	11.5	0.044	1.000
D	11.5	0.044	1.000
[RAD monthly mean & sd: obs mean & sd, gen mean & sd, t- and f- statistics with p-values]
2.49	4.69	8.17	12.91	16.27	17.95	17.16	14.78	10.39	6.12	3.15	1.91	
0.299	0.626	1.355	1.574	2.089	1.956	1.862	1.451	0.978	0.568	0.393	0.283	
2.71	4.72	8.35	12.52	16.20	18.55	16.75	14.62	10.44	6.32	3.30	1.89	
0.298	0.449	0.771	1.240	1.443	1.319	1.292	1.028	0.793	0.556	0.426	0.238	
-3.067	-0.259	-0.706	1.177	0.174	-1.539	1.089	0.520	-0.281	-1.489	-1.532	0.339	
0.003	0.797	0.482	0.243	0.862	0.128	0.280	0.605	0.780	0.141	0.130	0.735	
[RAD paired t-test for monthly means to detect bias: bias, t-statistic and p-value]
-0.033	-0.428	0.677
[END]
